# Supplementary material for: Growing of Phalaroides arundinacea L. and Bromopsis inermis Leyss for Biofuel Using Sewage Sludge Compost as a Fertilizer
Source: Plants (Basel). 2023 Nov 22;12(23):3939. doi: 10.3390/plants12233939 (PMC10708169; doi:10.3390/plants12233939)
Supplement: Supplementary file 1 [file plants-12-03939-s001.zip]

Archive with 1 entries (1 files):
- plants-2645767-supplementary.pdf
